# Supplementary material for: The Effect of Oxidative Modification of Activated Carbon on Adsorption of Aromatic Compounds from Aqueous Solutions
Source: Molecules. 2025 Sep 19;30(18):3810. doi: 10.3390/molecules30183810 (PMC12472693; doi:10.3390/molecules30183810)
Supplement: Supplementary file 1 [file molecules-30-03810-s001.zip]

Archive with 1 entries (1 files):
- molecules-3849958-supplementary.pdf
